# Supplementary material for: Rapid Conversion of Amyloid-Beta 1-40 Oligomers to Mature Fibrils through a Self-Catalytic Bimolecular Process
Source: Int J Mol Sci. 2021 Jun 14;22(12):6370. doi: 10.3390/ijms22126370 (PMC8232289; doi:10.3390/ijms22126370)
Supplement: Supplementary file 1 [file ijms-22-06370-s001.zip]

Archive with 1 entries (1 files):
- ijms-1234084-supplementary.pdf
